# Supplementary material for: Smoke Condensate-Induced Vascular Senescence and SASP Are Attenuated by Dual mTORC1/2 Inhibition with Rapalink-1
Source: Int J Mol Sci. 2026 Apr 19;27(8):3636. doi: 10.3390/ijms27083636 (PMC13116618; doi:10.3390/ijms27083636)
Supplement: Supplementary file 1 [file ijms-27-03636-s001.zip]

Archive with 4 entries (4 files):
- Supplementary figure.pdf
- Table S1 List of primary and secondary antibodies used in this study.xlsx
- Table S2 Primer sequences used for qPCR.xlsx
- Table S3 Additional qPCR data for selected markers not shown in the main figures.xlsx
