# Supplementary material for: Smoke Condensate-Induced Vascular Senescence and SASP Are Attenuated by Dual mTORC1/2 Inhibition with Rapalink-1
Source: Int J Mol Sci. 2026 Apr 19;27(8):3636. doi: 10.3390/ijms27083636 (PMC13116618; doi:10.3390/ijms27083636)
Supplement: Supplementary file 1 [file ijms-27-03636-s001.zip › Table S1 List of primary and secondary antibodies used in this study.xlsx]

## Sheet: Sheet1
Antibody	MW(kDa)	Brand	Catalog Number	Concentration
P21	21	Cell Signaling	# 2947S	1:1,000
MMP2	70	Invitrogen	#436000	2 μg/mL
VCAM1	95–110	Abcam	ab174279	1:1,000
Lamin B1	66	Abcam	ab16048	0.1μg/mL
8‐OHDG		BIOSS	BSS‐BS‐1278R	0.388889
γ‐H2AX		Cell Signaling	#80312S	0.319444
P65	65	Cell Signaling	#6956S	1:1,000
p‐P65	65	Cell Signaling	#3033S	1:1,000
P38	43	Cell Signaling	#9212S	1:1,000
p‐P38	43	Cell Signaling	#4511S	1:1,000
ERK	42,44	Cell Signaling	#4695S	1:2,000
p‐ERK	42,44	Cell Signaling	#4370S	1:2,000
mTOR	289	Cell Signaling	#4517S	1:1,000
p‐mTOR	289	Cell Signaling	#2971S	1:1,000
p‐S6	32	Cell Signaling	#2215S	1:1,000
S6	32	Cell Signaling	#2217S	1:1,000
AKT	60	Cell Signaling	#4691L	1:1,000
p-AKT	60	Cell Signaling	#9271S	1:1,000
GAPDH (Mouse)	45	Invitrogen	#MA5‐15739	1:1,000
Alexa Fluor 594		Cell Signaling	#8889S	1:10,000
Alexa Fluor 488		Cell Signaling	#4408S	1:10,000
IRDye 800CW Goat‐anti‐Rabbit Antibody		LI‐COR	#926‐32211	1:10,000
IRDye 680RD Donkey anti‐Mouse IgG Secondary Antibody		LI‐COR	#926‐68072	1:10,000
