# Supplementary material for: Smoke Condensate-Induced Vascular Senescence and SASP Are Attenuated by Dual mTORC1/2 Inhibition with Rapalink-1
Source: Int J Mol Sci. 2026 Apr 19;27(8):3636. doi: 10.3390/ijms27083636 (PMC13116618; doi:10.3390/ijms27083636)
Supplement: Supplementary file 1 [file ijms-27-03636-s001.zip › Table S2 Primer sequences used for qPCR.xlsx]

## Sheet: Sheet1
Target gene	Gene Accession Number	Sense 5’ ‐3’	Antisense 5’ ‐3’
MMP1	NM_002421	CAGAGATGAAGTCCGGTTTTTC	GGGGTATCCGTGTAGCACAT
MMP10	NM_002425	CACAGTTTGGCTCATGCCTA	TGCCATTCACATCATCTTGC
MMP11	NM_005940	CCGCAACCGACAGAAGAGG	ATCGCTCCATACCTTTAGGGC
TIMP3	NM_000362	GCTGGAGGTCAACAAGTACCA	CACAGCCCCGTGTACATCT
TIMP4	NM_003256	TTGGTGCAGAGGGAAAGTCT	GGTACTGTGTAGCAGGTGGTGA
TNF‐α	NM_000594	CCCGAGTGACAAGCCTGTAG	GATGGCAGAGAGGAGGTTGAC
NOX4	NM_016931	GCTGGATGGAGTGTGGAGAC	CAGGGTGGGTGAGGAAGAGT
HO1	NM_002133	AAGCCGAGAATGCTGAGTTCA	GCCGTGTAGATATGGTACAAGGA
iNOS	NM_000625	TGGATGCAACCCCATTGTC	CCCGCTGCCCCAGTTT
COX2	NM_000963	TGAGTACCGCAAACGCTTCTC	TGGACGAGGTTTTTCCACCAG
MnSOD	NM_000636	AAGGGAGATGTTACAGCCCAGATA	TCCAGAAAATGCTATGATTGAATGAC
NRF2	NM_006164	CAGCGACGGAAAGAGTATGA	TGGGCAACCTGGGAGTAG
Elastin	NM_000501	TGTTCCTGGACTTGGAGTTG	GCTCCATATTTGGCTGCTTTAG
Fibulin3	NM_001039348	GAGGTTCCTTCTGCTGGTT	GGAGGATACCTCTGCCTTCC
Collagen1	NM_000088	CTGCAAAGGCAGCCAAATAC	ACACCAAAGCCGGGAAA
