# Supplementary material for: Smoke Condensate-Induced Vascular Senescence and SASP Are Attenuated by Dual mTORC1/2 Inhibition with Rapalink-1
Source: Int J Mol Sci. 2026 Apr 19;27(8):3636. doi: 10.3390/ijms27083636 (PMC13116618; doi:10.3390/ijms27083636)
Supplement: Supplementary file 1 [file ijms-27-03636-s001.zip › Table S3 Additional qPCR data for selected markers not shown in the main figures.xlsx]

## Sheet: Sheet1
HUVECs
Gene	Control	SC	Rapalink‐1	SC+Rapalink‐1	p-Value
MMP2	1.06 ± 0.45	1.68 ± 0.60	1.47 ± 0.60	1.31 ± 0.29	0.5132
TIMP1	1.00 ± 0.09	1.10 ± 0.05	0.95 ± 0.12	0.87 ± 0.16	0.1701
TIMP2	1.01 ± 0.17	1.06 ± 0.09	0.87 ± 0.06	1.24 ± 0.44	0.3587
P16	1.11 ± 0.65	1.12 ± 0.39	0.66 ± 0.10	1.17 ± 0.25	0.4075
P53	1.00 ± 0.08	0.92 ± 0.07	0.94 ± 0.05	0.98 ± 0.07	0.4921
eNOS	1.08 ± 0.52	0.41 ± 0.06	0.25 ± 0.04	0.55 ± 0.09	0.0245
SOD1	1.12 ± 0.67	1.46 ± 0.31	0.77 ± 0.19	2.07 ± 0.32	0.0248
VCAM1	1.05 ± 0.42	0.64 ± 0.31	1.14 ± 0.65	0.57 ± 0.17	0.3126
SMCs
Gene	Control	SC	Rapalink‐1	SC+Rapalink‐1	p-Value
MMP2	1.31 ± 1.21	2.02 ± 0.09	2.36 ± 0.54	1.14 ± 0.02	0.1552
TIMP1	1.09 ± 0.52	3.60 ± 1.88	1.61 ± 0.39	0.82 ± 0.31	0.0357
TIMP2	1.11 ± 0.53	2.99 ± 0.70	1.82 ± 0.08	1.73 ± 0.58	0.0002
P16	1.12 ± 0.62	3.14 ± 0.48	2.18 ± 0.49	1.71 ± 0.39	0.0068
P53	1.04 ± 0.36	2.42 ± 0.32	1.59 ± 0.41	1.50 ± 0.19	0.0058
eNOS	1.37 ± 1.37	3.14 ± 2.65	2.41 ± 0.64	2.02 ± 1.76	0.6741
SOD1	1.32 ± 1.20	0.80 ± 0.11	1.01 ± 0.20	0.39 ± 0.08	0.3598
VCAM1	1.023 ± 0.26	1.823 ± 0.41	1.22 ± 0.30	0.83 ± 0.14	0.0156
